# Supplementary material for: Humoral Immune Response after COVID-19 mRNA Vaccination in Patients with Liver Cirrhosis: A Prospective Real-Life Single Center Study
Source: Biomedicines. 2023 Apr 28;11(5):1320. doi: 10.3390/biomedicines11051320 (PMC10215518; doi:10.3390/biomedicines11051320)
Supplement: Supplementary file 1 [file biomedicines-11-01320-s001.zip]

Archive with 1 entries (1 files):
- biomedicines-2334134-supplementary.pdf
